# Supplementary material for: SQUAT: a Sequencing Quality Assessment Tool for data quality assessments of genome assemblies
Source: BMC Genomics. 2019 Apr 18;19(Suppl 9):238. doi: 10.1186/s12864-019-5445-3 (PMC7402383; doi:10.1186/s12864-019-5445-3)
Supplement: Supplementary file 1 — Pre-assembly reports of the datasets used in Table 3. (ZIP 46 kb) [file 12864_2019_5445_MOESM1_ESM.zip]

Archive with 14 entries (12 files):
- Pre-assembly reports/
- Pre-assembly reports/D1_RMT_ecv_pre_report.htm
- Pre-assembly reports/D2_MMT_ecv_pre_report.htm
- Pre-assembly reports/D3_VMT_ecv_pre_report.htm
- Pre-assembly reports/eel_PE1300_pre_report.htm
- Pre-assembly reports/eel_PE400_pre_report.htm
- Pre-assembly reports/eel_PE500_pre_report.htm
- Pre-assembly reports/link/
- Pre-assembly reports/link/HighQ.png
- Pre-assembly reports/link/template.css
- Pre-assembly reports/link/template.js
- Pre-assembly reports/mushroom_pre_report.htm
- Pre-assembly reports/worm_PE1300_pre_report.htm
- Pre-assembly reports/worm_PE620_pre_report.htm
