# Supplementary material for: SQUAT: a Sequencing Quality Assessment Tool for data quality assessments of genome assemblies
Source: BMC Genomics. 2019 Apr 18;19(Suppl 9):238. doi: 10.1186/s12864-019-5445-3 (PMC7402383; doi:10.1186/s12864-019-5445-3)
Supplement: Supplementary file 1 — Pre-assembly reports of the datasets used in Table 3. (ZIP 46 kb) [file 12864_2019_5445_MOESM1_ESM.zip › Pre-assembly reports/link/template.css]

body {    

}

div.summary {
  width: 18em;
  position:fixed;
  top: 3em;
  margin:1em 0 0 0;
  font-family: sans-serif;   
  color: #800000;
  left: 0;
}

div.main {
  display:block;
  position:absolute;
  overflow:auto;
  height:auto;
  width:auto;
  top:4.5em;
  bottom:2.3em;
  left:18em;
  right:0;
  border-left: 1px solid #CCC;
  padding:0 0 0 1em;
  background-color: white;
  z-index:1;
}

div.header {
  background-color: #098bd4;
  border:0;
  margin:0;
  padding: 0.5em;
  font-size: 200%;
  font-weight: bold;
  color: white;
  position:fixed;
  width:100%;
  top:0;
  left:0;
  z-index:2;

}

a.hover {
  text-decoration: none;
}

#header_title {
display:inline-block;
float:left;
clear:left;
}

#header_filename {
display:inline-block;
float:right;
clear:right;
font-size: 50%;
margin-right:2em;
text-align: right;
}

img {
  width: 90%;
}

#btpBtn {
  background-color: #50A1CB; /* button color */
  color: white; /* text/arrow color */ 
  z-index: 999;
  display: none;

  /* float in bottom right corner */
  /* 20 pixels from edge */
  position: fixed;
  right: 20px;
  bottom: 20px;
  /* size of button is 50 pixels*/
  width: 100px;
  height: 100px;
  -webkit-box-sizing: border-box;
  -moz-box-sizing: border-box;
  box-sizing: border-box; 
  /* round button */
  -webkit-border-radius: 50%;
  border-radius: 50%;
  border-width: 0;
  font-size: 1.5em;
}

#btpBtn:hover {
 background-color: #50cbad;
}

.ac-row, .ac-label {
  /**/
  position: relative;
  padding: .5em 1em;
  display: block;
  cursor: pointer;
  transition: background-color .15s ease-in-out;
  font-size: 15px;
  color: black;
  font-weight: 700;
  /*padding-left: 12%;
  padding: .5em 2em;*/
  background: #ccc;
}


.ac-label:after, .ac-input:checked + .ac-label:after {
  position: absolute;
  display: block;
  right: 0;
  top: 0;
  width: 2em;
  height: 100%;
  line-height: 2.25em;
  text-align: center;
  /*background-color: #e5e5e5;*/
  transition: background-color .15s ease-in-out;
}


.ac-row:hover, .ac-label:hover {
  background-color: #444;
  color: white;
}

.ac-input:checked + .ac-label {
  background-color: #444;
  color: white; 
}

.ac-input:checked + .ac-label:after {
  transform: rotate(180deg);
}


.ac-label:after{
  content: "\25BC";
}

.ac-input {
  display: none;
}

.ac-text {
  opacity: 0;
  height: 0;
  transition: opacity .5s ease-in-out;
  overflow: hidden;
}

.ac-input:checked ~ .ac-text{
  opacity: 1;
  height: auto;
}

.ac-input:checked ~ .ac-text > .ac-sub > .ac-row{
  background-color: #999;
}

.panel {
    padding: 0 18px;
    display: none;
    background-color: white;
    overflow: hidden;
}

ul {
  list-style-type: none;
  margin: 0;
  padding: 0;
}

li a{
  display:block;
  text-decoration: none;
}

li a:hover:not(.active) {
    background-color: #555;
    color: white;
}
