# Supplementary material for: SQUAT: a Sequencing Quality Assessment Tool for data quality assessments of genome assemblies
Source: BMC Genomics. 2019 Apr 18;19(Suppl 9):238. doi: 10.1186/s12864-019-5445-3 (PMC7402383; doi:10.1186/s12864-019-5445-3)
Supplement: Supplementary file 1 — Pre-assembly reports of the datasets used in Table 3. (ZIP 46 kb) [file 12864_2019_5445_MOESM1_ESM.zip › Pre-assembly reports/link/template.js]

window.onscroll = function() {scrollFunction()};

function scrollFunction() {
    if (document.getElementById("main").scrollTop > 20 || document.documentElement.scrollTop > 20) {
        document.getElementById("btpBtn").style.display = "block";
    } else {
        document.getElementById("btpBtn").style.display = "none";
    }
}

// When the user clicks on the button, scroll to the top of the document
function topFunction() {
    document.getElementById("main").scrollTop = 0;
    document.documentElement.scrollTop = 0;
}


  //href function
  function link(href){
    window.location.href = href;
  }
