# Supplementary material for: SQUAT: a Sequencing Quality Assessment Tool for data quality assessments of genome assemblies
Source: BMC Genomics. 2019 Apr 18;19(Suppl 9):238. doi: 10.1186/s12864-019-5445-3 (PMC7402383; doi:10.1186/s12864-019-5445-3)
Supplement: Supplementary file 3 — Post-assembly reports of the datasets used in Table 4. (ZIP 3120 kb) [file 12864_2019_5445_MOESM3_ESM.zip]

Archive with 10 entries (9 files):
- Post-assembly reports/
- Post-assembly reports/D1_RMT_ecv_post_report.html
- Post-assembly reports/D2_MMT_ecv_post_report.html
- Post-assembly reports/D3_VMT_ecv_post_report.html
- Post-assembly reports/eel_PE1300_post_report.html
- Post-assembly reports/eel_PE400_post_report.html
- Post-assembly reports/eel_PE500_post_report.html
- Post-assembly reports/mushroom_post_report.html
- Post-assembly reports/worm_PE1300_post_report.html
- Post-assembly reports/worm_PE620_post_report.html
